# Supplementary material for: Epidemiology, risk factors, clinical presentation and complications of late-onset neonatal sepsis among preterm neonates in Cyprus: a prospective case-control study
Source: BMC Pediatr. 2024 Jan 16;24:50. doi: 10.1186/s12887-023-04359-6 (PMC10790454; doi:10.1186/s12887-023-04359-6)
Supplement: Supplementary file 1 — Supplementary Material 1 [file 12887_2023_4359_MOESM1_ESM.xlsx]

## Sheet: LOS dataset
Supplementary File 1: Study Dataset
Number	preterm	fullterm	gestation_week	gestation_days	birthweigth	sex	multiplets	twins	Birth order	SAD	parodiki_taxipnia	duration_hospitalization	mother_age	nationality	Manual labor	Standing at work	Long hours (>8hours/day)	Night shift	Married-engaged-couple	Divorced-widowed-single mum	Unemployed mother	Unemployed spouse	National Health system benefee	education	Mother height_cm	Mother weight before pregnancy	BMI	Added weight_pregnancy	Smoking before pregancy	smoking_during_pregnancy	Smoking cessation during pregnancy	Diabetes before pregnancy	gestational_diabetes	Gestational diabetes insulin	Diabetes not controlled	Diabetes_diet	thyroidism	Hypothyroidism medication	Hyperthyroidism_medication	Mothe Heat disease	Thrombophilia	Medication during pregnancy	Chronic Medication	Hypertension before pregnancy	Medication_name	Medication_name_2	Other health problems	birth_number	Birth(pregnacy)_order
1	1	0	36	0	2340	2	1	1	2	1	0	8	34	0	2	2	2	2	1	2	1	2	??????????	5	170	NA	NA	NA	0	0	n/a	2	0	2	2	2	0	2	2	2	2	1	2	1	labetalole	cyclogest (????????????), dexamethasone, duphalac, trandole ?	???????? ??????	0	1
2	1	0	33	2	2330	2	2	0	1	1	0	20	26	1	2	2	1	2	1	2	2	1	1	5	173	112	37.42189849	7	1	0	1	2	0	2	2	2	1	1	2	2	2	2	2	1	n/a	NA	thyroid	2	2
3	1	0	36	5	3022	2	2	0	NA	0	0	6	34	1	2	2	1	1	1	2	2	2	1	6	160	54	21.09375	10	0	0	n/a	2	0	2	2	2	0	2	2	2	2	1	2	2	NA	NA	2	1	1
4	1	0	35	2	2600	1	2	0	1	1	0	51	27	0	2	2	2	2	1	2	1	2	1	5	155	56	23.30905307	14	1	1	2	2	0	2	2	2	0	2	2	2	2	2	2	2	NA	NA	2	2	2
5	1	0	34	5	2118	1	2	0	1	1	0	19	34	0	2	2	2	2	1	2	2	2	1	6	168	49	17.36111111	12	0	0	n/a	2	0	2	2	2	0	2	2	2	1	1	2	2	vaginal antibiotic	NA	polycystic ovaries,endomitriosis	1	1
6	1	0	34	5	2134	2	1	1	1	1	0	15	37	1	2	2	2	2	1	2	2	2	1	6	170	100	34.60207612	12	0	0	NA	2	1	2	2	1	1	1	2	2	1	1	.	1	??????????????	NA	???????????	2	2
7	1	0	36	NA	2688	2	2	0	1	1	0	9	32	1	1	1	1	2	1	2	2	2	1	5	160	73	28.515625	9	0	0	n/a	2	0	2	2	2	0	2	2	2	2	2	.	2	NA	NA	2	2	2
8	1	0	34	5	1820	2	2	0	1	0	0	11	36	1	2	2	1	2	1	2	2	2	1	4	154	68	28.67262608	4	0	0	NA	2	0	2	2	2	0	2	2	2	2	2	2	2	NA	NA	2	3	3
9	1	0	35	5	3198	1	1	1	1	1	0	8	25	1	2	2	2	2	1	2	1	1	1	3	165	89	32.69054178	16	1	0	1	2	1	2	2	1	0	2	2	2	2	1	1	.	kerna/tranaxen/cipra	NA	panic attacks/????????	2	2
10	1	0	35	5	2810	1	1	1	2	1	0	10	25	1	2	2	2	2	1	2	1	1	1	3	165	89	32.69054178	16	1	0	1	2	1	2	2	1	0	2	2	2	2	1	1	.	KERNA/TRANAXEN/CIPRA	NA	panic attacks/????????	2	2
11	1	0	35	5	2608	1	2	0	NA	1	0	21	35	0	2	2	2	2	1	2	2	2	1	1	150	56	24.88888889	9	0	0	n/a	2	0	2	2	2	0	2	2	2	2	2	2	2	NA	NA	2	4	4
12	1	0	36	NA	1980	2	2	0	1	1	0	14	28	1	1	1	2	2	1	2	2	2	NA	3	162	89	33.91251334	4	0	0	n/a	NA	1	2	2	1	0	2	2	2	2	2	2	1	NA	NA	2	2	2
13	1	0	35	+	1920	1	2	0	NA	1	0	19	20	1	2	2	2	2	1	2	1	1	NA	5	158	48	19.22768787	11	1	0	1	2	0	2	2	2	0	2	2	2	2	2	1	2	NA	NA	Helicobacter pylori	1	1
14	1	0	34	6	2320	1	1	1	2	0	1	25	44	0	2	2	2	2	1	2	1	2	NA	5	168	68	24.09297052	12	0	0	n/a	2	0	2	2	2	0	2	2	2	2	2	2	1	NA	NA	2	1	1
15	1	0	34	6	2500	1	1	1	1	0	1	8	44	0	2	2	2	2	1	2	1	2	NA	5	168	68	24.09297052	12	0	0	n/a	2	0	2	2	2	0	2	2	2	2	2	2	1	NA	NA	2	1	1
16	1	0	35	5	2540	2	2	0	NA	1	0	23	32	1	1	2	2	2	NA	NA	1	2	NA	3	160	70	27.34375	13.5	1	0	1	2	0	2	2	2	0	2	2	2	2	2	2	2	NA	NA	2	2	2
17	1	0	35	4	2350	1	2	0	NA	1	1	13	28	1	2	2	1	2	1	2	2	2	NA	6	163	59	22.20633069	16	0	0	n/a	2	0	2	2	2	0	2	2	2	2	1	2	2	ZINNAT	NA	???????	2	2
18	1	0	35	1	2034	2	1	1	1	0	0	15	25	1	2	2	2	2	1	2	1	1	NA	3	160	56	21.875	35	0	0	n/a	2	0	2	2	1	0	2	2	2	2	2	2	2	NA	NA	SVT	1	1
19	1	0	35	1	2020	1	1	1	2	1	0	16	25	1	2	2	2	2	1	2	1	1	NA	3	160	56	21.875	35	0	0	n/a	2	0	2	NA	1	0	2	2	2	2	2	2	2	NA	NA	SVT	1	1
20	1	0	34	1	1984	1	1	1	1	0	0	20	18	1	2	2	2	2	1	2	1	1	1	3	158	54	21.63114885	11	1	0	1	NA	0	2	NA	2	0	NA	NA	NA	2	2	2	2	NA	NA	anemia	1	1
21	1	0	34	1	1396	1	1	1	2	0	0	32	18	1	2	2	2	2	1	2	1	1	NA	3	158	54	21.63114885	11	1	0	1	NA	0	2	NA	2	0	NA	NA	NA	2	2	2	2	NA	NA	anemia	1	1
22	1	0	34	+	2094	2	2	0	NA	1	0	13	38	1	2	2	2	2	1	2	2	2	1	4	165	59	21.67125803	7	0	0	n/a	NA	0	2	2	2	0	2	2	2	2	1	2	2	NA	NA	posture problems	3	3
23	1	0	36	NA	1960	2	2	0	1	0	0	14	34	1	2	1	2	2	1	2	2	2	1	6	167	52	18.64534404	14	0	0	n/a	2	0	2	2	2	0	2	2	2	2	2	2	2	NA	NA	2	0	1
24	1	0	34	4	3318	1	2	0	NA	1	0	18	27	1	2	2	2	2	1	2	1	2	1	3	175	52	16.97959184	20	1	1	2	2	0	2	2	2	0	2	2	2	2	2	2	2	NA	NA	2	2	2
25	1	0	34	NA	1934	1	1	1	1	0	1	13	29	1	1	2	2	2	1	2	2	2	1	5	171	57	19.49317739	12	0	0	n/a	NA	0	2	2	2	0	2	2	2	1	1	2	2	NA	NA	2	1	1
26	1	0	34	NA	1820	1	1	1	2	0	1	17	29	1	1	2	2	2	1	2	2	2	1	5	171	57	19.49317739	12	0	0	n/a	2	0	2	2	2	0	2	2	2	1	1	2	2	NA	NA	2	1	1
27	1	0	35	3	2074	2	2	0	NA	0	1	5	29	1	1	1	1	2	1	2	2	2	1	3	157	63	25.5588462	20	0	0	n/a	2	0	2	2	2	0	2	2	2	2	NA	2	2	antibiotics	NA	2	2	2
28	1	0	35	4	2440	1	2	0	1	1	0	14	25	1	2	2	2	2	1	2	2	2	1	6	168	55	19.48696145	11	0	0	n/a	2	0	2	2	2	0	2	2	2	2	2	2	2	NA	NA	2	1	1
29	1	0	34	6	2542	1	2	0	1	0	1	16	30	0	2	2	2	2	1	2	1	1	1	1	165	97	35.62901745	0	0	0	n/a	2	0	2	2	2	0	2	2	2	2	2	2	2	NA	NA	2	2	2
30	1	0	35	.	2432	1	2	0	NA	1	0	15	29	1	2	2	2	2	1	2	1	2	1	4	164	47.7	17.73497918	12	0	0	NA	2	0	2	2	2	1	2	2	1	2	2	2	2	n/a	NA	?????????????	2	2
31	1	0	36	.	2638	2	2	0	1	1	0	12	30	1	1	1	1	2	1	2	2	2	1	3	158	58	23.23345618	20	1	0	1	2	0	2	2	2	0	2	2	2	2	2	2	2	n/a	NA	.	2	2
32	1	0	36	NA	3090	2	2	0	1	1	0	14	31	1	2	2	2	2	1	2	2	2	NA	3	160	70	27.34375	10	1	0	1	NA	1	2	2	1	0	2	2	2	2	2	2	2	n/a	NA	2	2	2
33	1	0	34	4	2260	2	2	0	1	0	0	12	38	1	2	1	2	2	1	2	2	2	1	5	168	52	18.42403628	12	0	0	n/a	2	0	2	NA	2	0	NA	NA	NA	2	1	2	2	?	NA	2	2	2
34	1	0	34	NA	2390	2	2	0	1	0	1	21	23	1	2	2	2	2	1	2	1	2	1	5	172	58	19.605192	18	1	0	1	2	0	2	2	2	0	2	2	2	2	2	2	2	n/a	NA	2	2	2
35	1	0	34	NA	2120	1	2	0	1	1	0	14	32	1	2	2	2	2	1	2	2	2	1	6	158	55	22.03172568	11.5	0	0	n/a	NA	0	2	2	2	0	2	2	2	2	2	2	2	NA	NA	2	1	1
36	1	0	36	NA	3600	1	2	0	1	1	0	21	30	1	2	1	1	2	1	2	2	2	1	6	165	51	18.73278237	14	0	0	n/a	NA	1	2	NA	1	0	2	2	2	2	2	2	2	NA	NA	2	1	1
37	1	0	36	NA	2092	2	2	0	1	0	0	12	23	1	2	2	2	2	1	2	1	2	1	5	164	57	21.19274242	18	0	0	n/a	2	0	2	2	2	0	2	2	2	2	2	2	2	NA	NA	2	1	1
38	1	0	35	4	1728	1	2	0	1	1	NA	35	31	1	2	2	2	2	1	2	2	2	1	6	163	59	22.20633069	9	0	0	n/a	2	0	2	2	2	1	1	2	2	2	2	2	2	NA	NA	hypothyroidism	1	1
39	1	0	34	0	1730	1	1	1	1	0	0	22	38	1	2	2	2	2	1	2	2	2	1	6	172	62	20.9572742	12	0	0	n/a	2	0	2	2	2	0	2	2	2	2	1	2	2	NA	NA	2	2	2
40	1	0	34	0	2300	1	1	1	2	0	0	19	38	1	2	2	2	2	1	2	2	2	1	6	172	62	20.9572742	12	0	0	n/a	2	0	2	2	2	0	2	2	2	2	1	2	2	NA	NA	2	2	2
41	1	0	34	0	2060	2	2	0	1	1	0	13	42	1	2	2	2	2	1	2	2	2	2	6	165	62	22.77318641	9	0	0	n/a	NA	0	2	NA	2	0	NA	NA	NA	2	2	2	2	NA	NA	2	2	2
42	1	0	35	.	2454	1	2	0	1	0	1	8	39	1	2	2	1	2	1	2	2	2	NA	6	170	55	19.03114187	15	0	0	n/a	NA	0	2	NA	2	0	NA	NA	NA	2	2	2	2	NA	NA	2	1	1
43	1	0	36	2	2826	1	1	1	1	0	1	8	42	1	2	2	2	1	1	2	2	2	1	5	165	107	39.30211203	3	0	0	n/a	2	1	1	2	1	0	2	2	2	2	2	2	2	NA	NA	2	1	1
44	1	0	36	2	2056	2	1	1	2	0	1	8	42	1	2	2	2	1	1	2	2	2	1	5	165	107	39.30211203	3	0	0	n/a	2	1	1	2	1	0	2	2	2	2	2	2	2	NA	NA	2	1	1
45	1	0	35	.	1810	1	2	0	1	0	1	17	27	1	2	2	1	1	1	2	2	2	1	5	161	99	38.19297095	12	1	0	1	NA	0	2	2	2	0	2	2	2	2	2	2	2	NA	NA	2	1	1
46	1	0	35	5	1830	2	2	0	1	1	0	22	23	1	1	1	2	2	1	2	2	2	1	3	168	89	31.53344671	10	0	0	n/a	2	0	2	2	2	0	2	2	2	2	2	2	2	NA	NA	2	2	2
47	1	0	34	5	2024	1	2	0	1	0	1	9	31	0	2	2	1	2	1	2	2	2	1	6	170	58	20.06920415	6	0	0	n/a	2	1	1	2	1	0	2	2	2	2	1	2	2	NA	NA	2	2	2
48	1	0	35	6	2724	1	2	0	1	0	0	8	49	1	2	2	2	2	1	2	2	2	2	3	165	80	29.38475666	13	0	0	n/a	2	1	2	2	1	1	1	2	2	1	1	1	2	thiroxine,aspirine,methyldopa,tricef	NA	NA	3	3
49	1	0	34	2	2414	1	1	1	1	1	1	13	26	1	1	1	1	2	1	2	2	2	NA	3	168	58	20.54988662	28	0	0	n/a	2	0	2	2	2	0	2	2	2	2	2	2	2	NA	NA	2	2	2
50	1	0	34	2	2170	1	1	1	2	1	1	15	26	1	1	1	1	2	1	2	2	2	NA	3	168	58	20.54988662	28	0	0	n/a	2	0	2	2	2	0	NA	NA	NA	2	2	2	2	NA	NA	2	2	3
51	1	0	35	4	2148	2	2	0	NA	0	1	6	30	1	2	2	2	2	1	2	2	2	1	5	174	54	17.83590963	13	0	0	n/a	NA	0	2	NA	2	0	NA	NA	NA	2	2	2	1	NA	NA	2	4	4
52	1	0	34	.	2108	1	2	0	1	1	0	14	25	1	2	2	2	2	1	2	1	2	1	5	170	87	30.10380623	8	1	0	1	2	1	2	2	1	1	1	2	2	2	2	2	2	NA	NA	2	2	2
53	1	0	34	6	2068	1	2	0	1	0	1	17	25	1	2	2	2	2	1	2	2	1	1	3	151	49	21.49028551	6	0	0	n/a	2	0	2	2	2	0	2	2	2	2	2	2	2	.	NA	2	1	1
54	1	0	34	.	2378	1	2	0	1	1	0	9	32	1	2	1	1	1	1	2	2	2	1	4	163	53	19.94805977	12	1	1	2	NA	0	2	NA	2	0	2	2	2	2	2	2	2	NA	NA	sinusitis	2	2
55	1	0	34	6	1855	2	2	0	1	0	0	17	29	0	2	2	2	2	1	2	2	2	1	5	165	55	20.2020202	18	0	0	n/a	2	0	2	NA	2	0	2	2	2	2	2	2	2	NA	NA	2	2	2
56	1	0	34	.	2290	2	2	0	1	0	1	15	34	1	2	2	2	2	1	2	2	2	1	4	165	66	24.24242424	16	0	0	n/a	NA	0	2	NA	2	0	NA	NA	NA	2	2	2	2	NA	NA	2	2	2
57	1	0	34	1	2250	2	2	0	1	0	1	18	33	0	2	2	2	2	1	2	1	2	1	3	168	57	20.19557823	14	1	1	2	NA	0	2	2	2	1	1	2	2	2	1	1	2	NA	NA	2	3	3
58	1	0	34	.	2490	1	2	0	1	0	0	7	23	0	1	2	1	2	1	2	2	2	1	3	163	53	19.94805977	30	1	0	1	2	0	2	2	2	0	2	2	2	2	2	2	2	NA	NA	2	1	1
59	1	0	34	6	1870	2	2	0	NA	1	0	53	36	1	2	2	2	2	1	2	1	2	1	3	160	49	19.140625	17	0	0	n/a	NA	0	2	NA	2	0	2	2	2	2	2	2	2	NA	NA	2	1	1
60	1	0	34	6	2290	2	2	0	1	1	0	12	18	0	2	2	2	2	1	2	1	2	1	1	150	55	24.44444444	15	0	0	n/a	2	0	2	NA	2	0	2	2	2	2	2	2	2	NA	NA	2	2	2
61	1	0	36	.	2460	2	2	0	1	1	0	16	27	1	1	2	2	2	1	2	2	2	2	5	169	86	30.11099051	8	0	0	n/a	2	1	2	2	1	0	2	2	2	2	2	2	2	NA	NA	2	2	2
62	1	0	35	.	2615	2	2	0	1	1	0	16	40	1	2	2	2	2	1	2	2	2	1	6	166	56	20.32225287	12.5	1	0	1	NA	NA	.	NA	.	0	2	2	2	2	1	2	2	NA	NA	2	1	1
63	1	0	34	6	1980	2	2	0	NA	0	1	23	35	1	2	2	2	2	1	2	2	2	1	5	160	49	19.140625	9	0	0	n/a	2	1	1	2	2	0	2	2	2	2	1	2	2	NA	NA	asthma	2	2
64	1	0	35	.	2318	2	2	0	1	0	1	8	27	1	2	2	2	2	1	2	2	2	1	5	165	98	35.99632691	6	0	0	n/a	NA	0	2	2	2	0	2	2	2	2	2	2	2	NA	NA	2	1	1
65	1	0	36	4	2838	1	2	0	1	0	1	6	30	0	2	2	2	2	1	2	1	2	1	5	163	60	22.58270917	23	1	0	1	2	0	2	2	2	0	2	2	2	2	1	1	2	NA	NA	psychological disorders	1	1
66	1	0	34	5	2150	2	2	0	NA	1	0	10	39	1	1	1	1	2	1	2	2	2	1	3	168	79	27.99036281	6	0	0	n/a	2	0	2	2	2	1	1	2	1	2	1	1	2	thyroxine	NA	2	3	3
67	1	0	36	.	2972	2	2	0	1	0	1	7	36	1	2	2	2	2	1	2	1	2	2	3	168	65	23.03004535	12	1	0	1	2	0	2	2	2	0	2	2	2	2	1	2	2	NA	NA	2	3	3
68	1	0	34	5	2700	1	2	0	NA	0	1	5	29	0	1	2	2	2	1	2	2	2	1	6	165	55	20.2020202	9	0	0	n/a	2	0	2	2	2	0	2	2	2	2	1	2	2	NA	NA	2	1	1
69	1	0	35	4	1830	1	2	0	NA	0	0	19	27	1	1	1	1	1	1	2	2	2	1	6	153	57.5	24.56320219	4	0	0	n/a	2	1	2	2	1	0	2	2	2	2	1	1	2	NA	NA	Ulcerative colitis	2	2
70	1	0	34	.	2200	2	2	0	1	1	0	15	28	1	1	1	2	1	1	2	2	2	1	5	165	70	25.71166208	14	1	0	1	NA	0	2	2	2	0	2	2	2	2	1	2	2	.	NA	2	1	1
71	1	0	35	.	2550	1	2	0	1	1	0	13	30	1	2	2	2	2	1	2	1	2	NA	4	160	80	31.25	85	0	0	n/a	NA	0	2	NA	2	1	1	2	1	2	1	1	2	kepra	NA	epilepsia	3	3
72	1	0	35	.	3450	1	2	0	1	0	1	5	29	1	2	2	2	2	1	2	2	2	1	5	165	60	22.03856749	14	0	0	n/a	2	0	2	2	2	0	2	2	2	2	2	2	2	NA	NA	2	1	1
73	1	0	35	.	2520	1	2	0	1	0	1	12	29	0	1	1	2	2	1	2	2	2	1	3	155	83	34.54734651	5	0	0	n/a	NA	1	2	2	2	0	2	2	2	2	2	2	2	NA	NA	2	2	2
74	1	0	36	2	2340	2	2	0	1	1	0	10	18	1	2	2	2	2	1	2	1	2	1	3	165	45	16.52892562	10	1	0	1	2	0	2	2	2	0	2	2	2	2	2	2	2	NA	NA	2	1	1
75	1	0	35	.	2170	1	2	0	NA	1	0	9	31	1	2	1	1	2	1	2	2	2	2	6	150	42	18.66666667	7	0	0	n/a	2	0	2	NA	2	1	1	2	1	2	1	1	2	thyroxine	NA	polycystic ovaries syndrome, Hypothyroidism	1	1
76	1	0	35	.	1868	1	2	0	1	0	0	15	38	1	2	2	2	2	1	2	1	2	1	5	165	87	31.95592287	-4	1	1	2	2	0	2	2	2	0	2	2	2	2	1	1	2	.	NA	glaucoma	3	3
77	1	0	34	2	2890	2	2	0	1	1	0	17	34	1	2	2	2	2	1	2	2	2	1	5	160	50	19.53125	20	1	0	1	NA	1	1	1	1	1	1	2	2	2	1	2	2	.	NA	????????	2	2
78	1	0	35	.	2500	1	2	0	1	0	0	7	34	1	2	2	2	2	1	2	2	2	1	3	163	52	19.57168128	16	1	0	1	2	0	2	2	2	0	2	2	NA	2	2	2	2	NA	NA	2	3	3
79	1	0	35	3	1960	2	2	0	1	1	0	17	30	1	1	2	2	2	1	2	2	2	1	3	154	50	21.08281329	6	1	1	2	2	0	2	2	2	0	2	2	2	2	2	2	2	NA	NA	2	2	2
80	1	0	30	0	1240	1	1	1	1	1	0	71	32	1	2	1	2	2	1	2	2	2	???????????	6	167	70	25.0995016	17	0	0	n/a	NA	0	2	NA	2	0	NA	NA	2	2	1	2	2	NA	NA	2	2	1
81	1	0	30	0	860	2	1	1	2	1	0	71	32	1	2	1	2	2	1	2	2	2	???????????	6	167	70	25.0995016	17	0	0	n/a	NA	0	2	NA	2	0	NA	NA	2	2	1	2	2	NA	NA	2	2	2
82	1	0	31	.	1310	1	1	1	1	1	0	56	31	0	2	1	1	2	2	1	2	.	??????????	5	158	52	20.82999519	12	0	0	n/a	NA	0	2	NA	2	0	NA	NA	2	2	1	2	2	??????????	?????????? ??? ??????????	?????? ??????????? ???????? GBS ??? ??????? ??? ??????????	2	2
83	1	0	31	.	1250	2	1	1	2	1	0	59	31	0	2	1	1	2	2	1	2	.	??????????	5	158	52	20.82999519	12	0	0	n/a	NA	0	2	NA	2	0	NA	NA	2	2	1	2	2	??????????	?????????? ??? ??????????	?????? ??????????? ???????? GBS ??? ??????? ??? ??????????	2	2
84	1	0	30	0	1298	1	2	0	1	1	0	37	30	1	2	2	2	2	1	2	2	2	2	5	158	61	24.43518667	13	1	0	1	2	0	2	2	2	0	2	2	2	2	NA	NA	2	aspirin,cyclogen	NA	2	1	1
85	1	0	32	2	1880	1	2	0	1	1	0	62	18	0	2	2	2	2	NA	NA	.	.	???????????	1	170	90	31.14186851	6	0	0	.	2	0	2	2	2	0	2	2	2	2	2	2	.	NA	NA	.	1	1
86	1	0	31	2	1658	2	2	0	1	1	0	41	21	1	2	2	2	2	NA	NA	1	2	??????????	3	169	90	31.5115017	5	0	0	n/a	2	1	2	2	1	0	NA	NA	NA	2	2	2	2	NA	NA	NA	2	2
87	1	0	32	1	1320	1	2	0	1	1	0	48	26	1	1	1	2	1	1	2	2	2	1	5	157	42	17.0392308	12	0	0	n/a	2	0	2	2	2	0	NA	NA	1	NA	2	2	2	NA	NA	???????? ??????????? ???????? ??? ?????? ?????????? ???????????	1	1
88	1	0	30	1	1300	2	2	0	1	1	0	47	35	1	2	2	2	2	1	2	2	2	???????????	5	170	56	19.37716263	14	1	0	1	2	0	2	2	2	1	2	2	2	2	1	1	2	NA	NA	NA	1	1
89	1	0	33	4	1580	1	2	0	1	1	0	30	25	1	1	1	2	2	1	2	1	2	??????????	3	168	58	20.54988662	9	1	1	2	2	0	2	2	2	0	2	2	2	2	1	2	2	NA	NA	2	1	1
90	1	0	31	NA	1526	1	2	0	1	1	0	55	36	1	2	2	2	2	1	2	2	2	??????????	5	166	52	18.87066338	10	1	0	1	2	0	2	2	2	0	2	2	2	2	2	2	2	NA	NA	Cystinuria	3	3
91	1	0	30	5	1800	2	2	0	1	1	0	43	35	1	2	2	2	2	1	2	1	2	1	3	151	60	26.31463532	14	1	0	1	2	1	1	2	1	0	2	2	2	2	2	2	2	NA	NA	2	2	2
92	1	0	32	NA	1750	1	1	1	1	1	0	34	23	1	2	2	1	2	NA	NA	2	.	???????????	5	163	55	20.70081674	13.5	0	0	n/a	NA	0	2	NA	2	0	NA	NA	NA	2	1	.	.	NA	NA	2	1	1
93	1	0	32	NA	1850	1	1	1	2	1	0	34	23	1	2	2	1	2	1	2	2	2	??????????	5	163	55	20.70081674	13.5	0	0	n/a	NA	0	2	NA	2	0	2	2	2	2	1	2	2	NA	NA	2	1	1
94	1	0	29	4	1496	1	2	0	1	1	0	50	39	1	2	2	2	2	1	2	2	2	???????????	3	146	65	30.49352599	10	0	0	n/a	NA	0	2	NA	2	0	2	2	2	2	1	2	2	NA	NA	2	5	5
95	1	0	28	5	1194	1	1	1	1	1	0	77	31	1	2	2	2	2	1	2	2	2	??????????	5	160	64	25	13	0	0	n/a	2	1	2	2	1	1	1	2	2	2	1	1	2	NA	NA	CA breast	2	1
96	1	0	28	5	1180	2	1	1	2	1	0	68	31	1	2	2	2	2	1	2	2	2	??????????	5	160	64	25	13	0	0	n/a	2	1	2	2	1	1	1	2	2	2	1	2	2	NA	NA	CA breast	2	2
97	1	0	33	4	1828	2	2	0	1	0	0	15	30	0	2	2	1	1	1	2	2	2	???????????	5	167	65	23.30668005	13	0	0	n/a	2	0	2	NA	2	0	2	2	2	2	2	2	2	NA	NA	Near-sightedness	2	2
98	1	0	27	5	1112	2	2	0	1	1	NA	86	35	0	2	2	2	2	1	2	1	2	2	3	170	82	28.37370242	12.7	0	0	n/a	2	0	2	2	2	0	2	2	2	2	1	2	2	antibiotics	NA	.	2	2
99	1	0	32	3	1674	2	1	1	1	0	0	28	34	1	2	2	2	2	1	2	2	2	??????????	6	180	62	19.13580247	8	0	0	n/a	2	0	2	2	2	0	NA	NA	NA	2	1	2	2	NA	NA	2	2	1
100	1	0	32	3	1668	2	1	1	2	0	0	27	34	1	2	2	2	2	1	2	2	2	???????????	6	180	62	19.13580247	8	0	0	n/a	NA	0	2	2	2	0	2	2	2	2	1	2	2	NA	NA	2	2	2
101	1	0	30	6	1620	2	2	0	1	1	0	38	30	1	2	2	1	2	1	2	2	2	?? ??????????	6	163	60	22.58270917	12	0	0	n/a	2	0	2	2	2	0	2	2	2	2	1	2	2	NA	NA	2	1	1
102	1	0	31	1	1525	1	1	0	1	1	0	35	29	1	2	2	2	2	1	2	1	2	??????????	5	162	61	23.24340802	7	0	0	n/a	2	0	2	2	2	0	2	2	NA	2	2	2	2	NA	NA	2	1	1
103	1	0	32	4	1490	1	1	1	1	1	0	29	22	1	2	2	2	2	1	2	1	2	??????????	3	169	70	24.50894577	20	1	0	1	2	0	2	2	2	0	2	2	NA	2	2	2	2	NA	NA	2	2	1
104	1	0	32	4	1238	1	1	1	2	1	0	42	22	1	2	2	2	2	1	NA	1	2	??????????	3	169	70	24.50894577	20	1	0	1	2	0	2	NA	2	0	NA	NA	NA	2	2	2	2	NA	NA	2	2	2
105	1	0	34	NA	2194	2	1	1	2	0	0	9	37	1	2	2	2	2	1	2	2	2	??????????	6	170	100	34.60207612	12	0	0	n/a	2	1	2	2	1	1	1	2	2	1	1	2	1	NA	NA	2	2	2
106	1	0	30	NA	880	1	2	0	1	1	0	62	34	0	1	1	1	1	2	1	1	.	??? ???????	3	165	40	14.69237833	7	1	1	2	2	0	2	2	2	0	2	2	2	2	2	2	2	NA	NA	2	4	4
107	1	0	32	2	1286	1	2	0	1	1	0	40	28	1	2	2	2	2	1	2	1	2	??????????	3	165	120	44.07713499	18	1	1	2	2	1	2	2	1	0	2	2	2	2	1	2	2	.	NA	2	1	1
108	1	0	24	1	580	2	2	0	1	1	0	130	30	1	1	1	2	2	1	2	2	2	??????????	6	161	48	18.5178041	4	0	0	n/a	2	0	2	2	2	0	2	2	2	2	2	2	2	NA	NA	2	1	1
109	1	0	33	NA	2358	2	2	0	1	0	0	14	23	0	2	1	2	2	2	1	2	.	2	3	153	46	19.65056175	10	1	1	2	2	0	2	2	2	0	2	2	2	2	2	2	2	NA	NA	2	2	2
110	1	0	31	NA	1800	1	2	0	1	0	1	31	35	0	1	1	2	2	1	2	2	2	??? ???????	2	160	62	24.21875	12	0	0	n/a	2	0	2	2	1	0	2	2	2	2	2	2	2	NA	NA	hormone disorders	1	1
111	1	0	32	NA	1034	1	2	0	1	1	0	79	35	0	2	2	2	2	1	2	1	2	1	5	175	64	20.89795918	10	1	1	2	2	0	2	2	2	0	2	2	2	2	2	2	2	NA	NA	2	2	2
112	1	0	31	5	1328	2	2	0	1	1	0	43	36	0	1	1	1	2	1	2	2	2	1	3	160	48	18.75	12	0	0	n/a	2	0	2	2	2	0	2	2	2	2	1	2	2	aspirin,Fe	NA	2	1	1
113	1	0	29	4	1032	2	2	0	1	1	0	65	42	0	2	2	2	2	1	2	2	2	??????????	5	167	80	28.68514468	1	0	0	n/a	2	1	2	2	1	0	2	2	2	2	1	2	2	NA	NA	2	1	1
114	1	0	30	2	1168	2	2	0	1	1	0	55	24	1	1	1	2	2	1	2	2	2	??????????	5	152	48	20.77562327	8	0	0	n/a	2	1	2	2	1	0	2	2	2	2	2	2	2	NA	NA	2	1	1
115	1	0	33	NA	1790	1	2	0	1	1	0	21	38	1	2	2	2	2	1	2	2	2	1	6	165	53	19.46740129	18	0	0	.	2	0	2	2	2	1	NA	NA	2	2	2	2	2	NA	NA	2	1	1
116	1	0	31	4	1490	1	2	0	1	1	0	37	36	1	2	2	2	2	1	2	1	2	1	6	159	60	23.7332384	12	0	0	n/a	2	0	2	2	2	0	2	2	2	2	1	2	2	NA	NA	2	1	1
117	1	0	32	NA	1600	1	2	0	NA	1	0	42	50	1	2	2	2	2	1	2	2	2	1	6	167	90	32.27078777	12	0	0	n/a	2	1	1	2	1	1	NA	NA	2	2	1	1	1	NA	NA	???????????	1	1
118	1	0	30	NA	1068	1	2	0	-	1	0	63	38	1	2	2	2	2	1	2	2	2	1	6	164	58	21.56454491	15	0	0	n/a	2	0	2	2	2	0	2	2	2	2	1	2	2	anticoagulant,prolutex	NA	2	2	2
119	1	0	33	NA	2424	1	1	1	1	0	0	15	30	1	2	2	2	2	1	2	2	2	2	6	167	70	25.0995016	20	0	0	n/a	2	0	2	2	2	0	2	2	2	1	1	2	2	NA	NA	2	1	1
120	1	0	33	NA	2000	1	1	1	2	1	0	21	30	1	2	2	2	2	1	2	2	2	2	6	167	70	25.0995016	20	0	0	n/a	2	0	2	2	2	0	2	2	2	1	1	2	2	NA	NA	2	1	1
121	1	0	32	4	1514	2	2	0	NA	1	0	43	30	1	2	2	2	2	1	2	2	2	1	6	160	90	35.15625	5	0	0	n/a	2	0	2	2	2	0	2	2	2	2	2	2	2	NA	NA	2	2	2
122	1	0	33	NA	2168	1	2	0	1	1	0	12	30	1	2	2	2	2	1	2	2	2	2	6	168	58	20.54988662	14	1	0	1	2	0	2	2	2	0	2	2	2	2	2	2	2	NA	NA	2	2	2
123	1	0	25	5	850	1	2	0	1	1	0	116	34	1	1	1	2	2	1	2	2	2	1	6	165	51.5	18.9164371	12	0	0	n/a	2	0	2	2	2	0	2	2	2	2	1	2	2	solpadeine,paracetamol	NA	headaches	1	1
124	1	0	30	NA	1636	1	2	0	1	1	0	51	40	1	2	2	2	2	1	2	2	2	1	6	175	63	20.57142857	17	0	0	NA	2	0	2	2	2	0	2	2	2	2	2	2	2	NA	NA	NA	1	1
125	1	0	32	6	2062	2	2	0	1	1	0	111	38	0	2	2	2	2	1	2	1	2	1	3	170	65	22.49134948	NA	1	0	1	2	0	2	2	2	0	2	2	2	2	2	2	2	n/a	NA	????????????	2	2
126	1	0	31	2	1918	1	1	1	1	1	0	24	33	1	2	2	2	2	1	2	2	2	1	5	165	70	25.71166208	24	1	1	2	2	0	2	2	2	0	2	2	2	2	2	2	2	n/a	NA	2	2	1
127	1	0	31	2	1330	2	1	1	2	1	0	59	33	1	2	2	2	2	1	2	2	2	1	5	165	70	25.71166208	24	1	1	2	2	0	2	2	2	0	2	2	2	2	2	2	2	n/a	NA	2	2	1
128	1	0	29	0	1010	1	2	0	NA	1	0	77	36	1	1	2	2	2	1	2	2	2	1	6	158	68	27.23922448	16	1	0	1	2	1	2	2	1	0	2	2	2	1	1	2	1	n/a	NA	2	1	1
129	1	0	32	0	1670	1	1	1	1	1	0	32	34	1	2	2	2	2	1	2	2	2	1	5	170	78	26.98961938	7	0	0	n/a	2	1	1	2	2	0	2	2	2	2	1	2	1	Clexane, Ventolin, Insulin	NA	2	1	1
130	1	0	32	0	1398	2	1	1	2	1	0	NA	34	1	2	2	2	2	1	2	2	2	1	5	170	78	26.98961938	7	0	0	n/a	2	1	1	2	2	0	2	2	2	2	1	2	1	Clexane, Ventolin, Insulin	NA	2	1	1
131	1	0	33	5	1947	1	NA	0	1	1	0	22	26	1	2	2	2	2	1	2	2	2	1	6	170	69	23.87543253	18	0	0	n/a	2	1	2	2	1	0	2	2	2	2	2	2	2	?	NA	2	1	1
132	1	0	33	5	1542	1	NA	0	2	0	1	32	26	1	2	2	2	2	1	2	2	2	1	6	170	69	23.87543253	18	0	0	?	2	1	2	2	1	0	2	2	2	2	2	2	2	NA	NA	2	1	1
133	1	0	33	5	2072	1	1	0	3	1	0	18	26	1	2	2	2	2	1	2	2	2	1	6	170	69	23.87543253	18	0	0	.	2	1	2	2	1	0	2	2	2	2	2	2	2	NA	NA	2	1	1
134	1	0	32	0	1670	1	2	0	NA	1	0	37	29	1	1	2	1	2	1	2	2	2	1	6	167	64	22.94811574	10	0	0	n/a	2	0	2	2	2	0	2	2	2	2	2	2	2	n/a	NA	2	2	2
135	1	0	26	0	1034	1	2	0	1	1	0	82	26	1	2	2	2	2	1	2	2	2	1	6	164	52	19.33372992	10	0	0	n/a	2	0	2	2	2	1	1	2	2	2	2	2	2	n/a	NA	2	1	1
136	1	0	30	0	1406	1	2	0	NA	1	0	44	37	1	2	2	2	2	1	2	2	2	2	6	170	57	19.72318339	14	1	0	1	2	0	2	2	2	0	2	2	2	2	2	2	2	n/a	NA	2	1	1
137	1	0	33	6	2110	2	2	0	1	0	0	20	33	1	1	1	2	2	1	2	2	2	1	5	158	51	20.42941836	62	0	0	n/a	NA	0	2	2	2	0	2	2	2	2	2	2	2	n/a	NA	2	4	4
138	1	0	33	2	2370	2	2	1	1	0	0	11	32	1	2	2	2	2	1	2	2	2	1	3	165	72	26.44628099	8	1	0	1	2	1	1	2	1	0	2	2	2	2	2	2	2	n/a	NA	2	2	2
139	1	0	33	2	2238	1	2	1	2	1	0	11	32	1	2	2	2	2	1	2	2	2	1	3	165	72	26.44628099	8	1	0	1	2	1	1	2	1	0	2	2	2	2	2	2	2	n/a	NA	2	2	2
140	1	0	33	5	2082	2	2	0	1	0	0	14	32	0	2	2	2	2	1	2	2	2	1	5	157	53	21.50188649	6	0	0	n/a	NA	0	2	NA	2	0	2	2	2	2	1	NA	2	?	NA	1-??????? ??? HVS ??? Streptococcus group B	2	2
141	1	0	32	NA	1194	1	2	0	1	1	0	50	36	1	2	2	2	2	1	2	2	2	2	6	149	49	22.07107788	12	1	0	1	2	0	2	NA	2	0	2	2	2	2	1	?	2	?	NA	1	1	1
142	1	0	32	3	1620	2	2	0	1	1	0	37	28	1	1	1	2	2	1	2	2	2	1	5	160	50	19.53125	12	0	0	n/a	2	1	2	NA	1	1	1	2	2	2	1	2	2	?	NA	2	1	1
143	1	0	32	0	1850	1	2	0	1	1	0	26	16	1	2	2	2	2	1	2	1	1	1	3	163	53	19.94805977	24	1	0	1	2	0	2	NA	2	0	2	2	2	2	1	2	2	antibiotics(augmentin)	NA	2	1	1
144	1	0	32	NA	1752	1	2	0	1	1	0	28	42	1	2	2	2	2	1	2	2	2	1	5	165	78	28.65013774	7	0	0	n/a	2	1	2	2	1	1	1	2	2	2	2	1	2	NA	NA	2	2	2
145	1	0	32	NA	1394	1	1	1	1	0	1	38	34	1	2	2	2	2	1	2	1	2	1	5	156	65	26.70940171	22	0	0	n/a	NA	0	2	2	2	1	1	2	2	2	2	2	2	NA	NA	???????? SJOGREN/ ANTI Ro(+) KAI ANTI La(+)	1	1
146	1	0	32	0	1070	2	1	1	2	1	0	53	34	1	2	2	2	2	1	2	1	2	1	5	156	65	26.70940171	22	0	0	n/a	NA	0	2	2	2	1	1	2	2	2	2	2	2	NA	NA	???????? SJOGREN/ ANTI Ro(+) KAI ANTI La(+)	1	1
147	1	0	28	5	1166	2	2	1	1	1	0	69	28	1	2	2	2	2	1	2	2	2	1	5	161	45	17.36044134	9	0	0	n/a	NA	0	2	NA	.	0	NA	NA	NA	2	1	1	2	Cyclogest	NA	2	1	1
148	1	0	28	5	1160	1	1	1	2	1	0	70	28	1	2	2	2	2	1	2	2	2	1	5	161	45	17.36044134	9	0	0	n/a	2	0	2	2	2	0	2	2	2	2	1	1	2	Cyclogest	NA	2	1	1
149	1	0	35	6	3520	1	2	0	1	1	0	14	28	0	2	1	2	2	1	2	1	2	1	3	156	64	26.29848784	16	0	0	n/a	NA	0	2	NA	2	0	NA	NA	NA	2	2	2	2	NA	NA	2	3	3
150	1	0	32	3	1916	1	2	0	1	1	0	24	28	1	2	2	2	2	1	2	2	2	1	3	163	50	18.81892431	1	1	1	2	NA	0	2	NA	2	0	NA	NA	NA	2	2	2	2	NA	NA	hypotension/?????? ??????????? ????????	2	2
151	1	0	33	2	1414	2	2	0	1	1	0	37	32	0	1	1	1	2	1	2	2	2	1	3	165	69	25.34435262	15	0	0	n/a	2	0	2	2	2	0	NA	NA	2	2	1	2	2	antihypertensive drug	NA	2	1	1
152	1	NA	28	4	833	2	2	0	1	1	0	85	31	1	2	2	2	2	1	2	1	2	1	3	152	39	16.88019391	1	0	0	n/a	2	0	2	2	2	1	1	2	2	2	1	1	2	thiroxine	NA	.	1	1
153	1	0	30	4	1320	1	2	0	1	1	0	48	19	0	2	2	2	2	1	2	1	2	1	1	167	62	22.23098713	0	0	0	n/a	2	0	2	2	2	0	2	2	2	2	2	2	2	NA	NA	2	1	1
154	1	0	31	5	1500	1	2	0	1	1	0	45	40	1	2	2	2	2	1	2	2	2	1	4	154	48	20.23950076	10	0	0	n/a	2	1	2	2	1	0	2	2	2	2	1	2	2	dexamethasone	Flagyl	2	1	1
155	1	0	33	2	1908	1	2	1	1	1	0	16	36	1	2	2	2	2	1	2	2	2	1	5	174	66	21.79944511	10	1	1	2	2	0	2	2	2	0	NA	NA	NA	1	1	2	2	NA	NA	2	2	2
156	1	0	33	2	1690	2	2	1	2	0	1	16	36	1	2	2	2	2	1	2	2	2	1	5	174	66	21.79944511	10	1	1	2	2	0	2	2	2	0	NA	NA	NA	1	1	2	2	NA	NA	2	2	2
157	1	0	28	3	1300	1	2	0	1	1	0	54	22	0	2	2	2	2	1	2	1	1	1	3	163	45	16.93703188	8	0	0	.	2	0	2	2	2	0	2	2	2	2	2	2	2	.	NA	.	2	2
158	1	0	33	2	1360	2	2	0	1	0	0	36	34	1	2	2	1	2	1	2	2	2	2	5	166	54	19.59645812	12	1	0	1	2	0	2	2	2	0	2	2	2	2	2	2	2	.	NA	1-???????????? ???????	2	2
159	1	0	31	6	1130	2	2	0	1	1	0	57	41	1	2	1	1	2	1	2	2	2	1	3	170	85	29.41176471	7	0	0	n/a	2	0	2	NA	2	1	1	2	2	2	1	1	2	thyroxine,aspirine,anticoagulant	NA	2	2	2
160	1	0	31	2	1340	1	1	1	1	1	0	40	31	1	2	2	2	2	1	2	1	2	1	1	159	57	22.54657648	14	0	0	n/a	2	0	2	2	2	0	2	2	2	2	2	2	2	NA	NA	2	1	1
161	1	0	31	2	1278	2	1	1	2	1	0	46	31	1	2	2	2	2	1	2	1	2	1	1	159	57	22.54657648	14	0	0	n/a	2	0	2	NA	2	0	2	2	2	2	2	2	2	NA	NA	2	1	1
162	1	0	34	.	1876	2	1	1	1	1	0	25	30	1	2	2	2	2	1	2	2	2	1	6	167	50	17.92821543	21	0	0	n/a	NA	0	2	NA	2	0	2	2	2	2	1	2	2	dexamethasone	NA	2	3	3
163	1	0	34	.	1824	2	1	1	2	1	0	25	30	1	2	2	2	2	1	2	2	2	1	6	167	50	17.92821543	21	0	0	n/a	NA	0	2	NA	2	0	2	2	2	2	1	2	2	dexamethasone	NA	2	2	2
164	1	0	33	2	1812	2	2	0	1	0	1	23	27	1	2	2	2	2	1	2	2	2	2	6	173	50	16.70620468	8	0	0	n/a	2	0	2	NA	2	0	NA	NA	2	1	1	2	2	NA	NA	2	2	2
165	1	NA	31	.	1630	2	2	0	1	1	0	NA	29	0	1	2	1	2	1	2	1	2	1	5	178	60	18.9370029	6	0	0	n/a	NA	0	2	NA	2	0	NA	NA	1	2	1	2	2	Ultragestan,primolut	NA	1 ovary 1 kidney heart shape womb	2	2
166	1	0	33	3	1960	2	1	1	1	1	0	20	26	1	2	2	2	2	1	2	1	2	1	5	170	63	21.79930796	22	0	0	n/a	2	0	2	2	2	0	2	2	2	2	2	2	2	NA	NA	2	1	2
167	1	0	33	3	2060	1	1	1	2	1	0	26	26	1	2	2	2	2	1	2	1	2	1	5	170	63	21.79930796	22	0	0	n/a	2	0	2	2	2	0	2	2	2	2	2	2	2	NA	NA	2	1	2
168	1	0	36	5	2420	2	2	0	1	0	0	9	36	1	2	2	2	2	1	2	2	2	1	6	163	52	19.57168128	13	1	0	1	NA	0	2	NA	2	0	2	2	2	2	2	2	2	.	NA	NA	2	2
169	1	0	34	5	2146	1	2	0	NA	1	0	11	37	1	2	2	1	2	1	2	2	2	2	6	171	55	18.80920625	14	0	0	n/a	2	0	2	2	2	0	2	2	2	2	1	2	2	.	NA	2	2	2
170	1	0	36	1	2704	2	2	0	NA	1	0	11	34	1	2	2	2	2	1	2	2	2	2	6	158	55	22.03172568	15	0	0	n/a	2	0	2	NA	2	0	2	2	2	2	1	2	2	antibiotics	NA	2	2	2
171	1	0	34	.	1572	2	1	1	1	0	0	25	46	1	2	2	1	2	1	2	2	2	1	5	150	56	24.88888889	8	0	0	n/a	2	0	2	NA	2	0	2	2	2	2	2	1	2	.	NA	2	2	1
172	1	0	34	.	1578	1	1	1	2	0	1	27	46	1	2	2	1	2	1	2	2	2	1	5	150	56	24.88888889	8	0	0	n/a	2	0	2	NA	2	0	2	2	2	2	2	1	2	.	NA	2	2	2
173	1	0	36	5	2740	1	2	0	1	0	0	17	35	1	2	2	2	2	2	1	1	2	1	3	158	55	22.03172568	8	1	1	2	2	0	2	NA	2	0	2	2	2	2	1	1	2	buprenorphine	NA	?????? ???? ?????????? ??????	2	2
174	1	0	35	2	2724	1	2	0	1	0	0	8	19	0	2	2	2	2	1	2	1	2	1	3	156	84	34.51676529	14	1	1	2	2	0	2	2	2	0	2	2	2	2	2	2	2	NA	NA	2	1	1
175	1	0	36	5	1940	1	2	0	1	1	0	20	33	1	1	1	1	2	1	2	2	2	1	5	163	70	26.34649403	15	0	0	n/a	2	0	2	NA	2	0	2	2	2	2	2	2	2	NA	NA	2	1	1
176	1	0	34	.	2306	1	2	0	1	1	0	16	34	0	1	1	1	2	2	1	2	.	2	3	150	46	20.44444444	11	0	0	n/a	2	0	2	2	2	0	2	2	2	2	2	2	2	NA	NA	2	2	2
177	1	0	34	.	2344	1	2	0	1	0	0	NA	39	1	.	2	2	2	1	2	2	2	1	6	160	51	19.921875	10	0	0	n/a	NA	0	2	NA	2	0	2	2	2	2	2	2	2	NA	NA	2	2	2
178	1	0	36	.	2610	2	2	0	1	1	0	14	38	1	2	2	2	2	1	2	1	2	1	1	158	87	34.85018427	4	0	0	n/a	NA	0	2	NA	2	0	2	2	2	2	1	1	1	NA	NA	Kidney transplant	4	4
179	1	0	35	.	2270	1	2	0	1	0	0	7	31	1	2	1	1	2	1	2	2	2	1	6	157	45	18.25631871	20	1	0	1	NA	0	2	NA	2	0	2	2	2	2	2	2	2	NA	NA	2	1	1
180	1	0	34	.	3120	2	2	0	1	1	0	45	27	1	2	2	2	2	1	1	2	2	2	6	165	60	22.03856749	15	1	0	1	1	0	1	2	2	0	2	2	2	2	1	1	2	.	NA	type 1 diabetes	1	1
181	1	0	36	.	2606	2	2	0	1	0	1	5	30	0	2	2	2	2	1	2	2	2	2	5	170	59	20.41522491	10	0	0	n/a	2	0	2	2	2	0	2	2	2	2	2	2	2	NA	NA	2	1	1
182	1	0	36	4	2022	2	1	1	1	0	0	19	35	1	2	2	2	2	1	2	2	2	1	5	154	63	26.56434475	10	0	0	n/a	NA	0	2	2	2	0	2	2	2	1	1	2	2	clexane	folic acid	2	1	1
183	1	0	35	2	2542	1	2	0	1	0	1	10	34	0	1	1	2	1	1	2	2	2	1	3	171	76	25.99090318	30	0	0	n/a	2	0	2	2	2	0	2	2	2	2	2	2	2	NA	NA	2	2	2
184	1	0	34	.	2030	1	2	0	1	1	0	15	32	1	2	2	2	2	1	2	2	2	1	6	162	52	19.81405274	8	0	0	n/a	2	0	2	2	2	0	2	2	2	2	2	2	2	NA	NA	2	1	1
185	1	0	36	1	2860	1	2	0	1	0	1	8	33	0	2	2	1	2	1	2	2	2	2	5	165	67	24.6097337	17	0	0	n/a	2	0	2	2	2	0	2	2	2	2	2	2	2	2	NA	2	2	2
186	1	0	34	NA	1800	1	2	0	1	1	0	27	27	0	1	1	2	1	2	1	2	2	2	5	168	64	22.67573696	11	0	0	n/a	2	0	2	2	2	0	2	2	2	2	1	2	1	NA	NA	???????????, ?????? ????????????? ??????????, ???????? ?????????????	1	1
187	1	0	35	6	2478	2	2	0	1	0	0	10	33	1	2	2	2	2	1	2	2	2	1	6	158	85	34.0490306	8	0	0	n/a	2	0	2	2	2	1	1	2	NA	2	1	1	2	thyroxine	NA	polycystic ovaries syndrome,hypothyreoidism	1	1
188	1	0	34	5	2294	2	1	1	1	1	0	15	29	1	2	2	2	2	1	2	2	1	1	6	160	49	19.140625	20	0	0	n/a	2	0	2	2	2	0	2	2	2	2	2	2	2	NA	NA	2	1	1
189	1	0	34	5	2464	1	1	1	2	1	0	10	29	1	2	2	2	2	1	2	2	1	1	6	160	49	19.140625	20	0	0	n/a	2	0	2	2	2	0	2	2	2	2	2	2	2	NA	NA	2	1	1
190	1	0	34	.	2266	2	1	1	1	0	0	12	36	1	1	2	2	2	1	2	2	2	1	3	160	60	23.4375	26	1	0	1	2	1	2	2	1	0	2	2	2	2	2	2	2	NA	NA	2	2	2
191	1	0	34	.	2468	2	1	1	2	0	0	8	36	1	1	2	2	2	1	2	2	2	1	3	160	60	23.4375	26	1	0	1	2	1	2	2	1	0	2	2	2	2	2	2	2	NA	NA	2	2	2
192	1	0	32	3	1638	1	2	0	NA	1	0	36	28	1	2	2	2	2	1	2	2	2	1	5	167	62	22.23098713	22	1	0	2	2	0	2	2	2	0	2	2	2	2	1	.	1	NA	NA	NA	2	2
193	1	0	35	6	2518	1	1	1	1	0	1	10	28	0	1	1	2	2	1	2	1	2	1	3	162	62	23.62444749	22	0	0	2	2	0	2	2	2	0	2	2	2	2	1	2	2	CLEXANE	NA	2	2	2
194	1	0	35	6	2018	1	1	1	2	0	1	10	28	0	1	1	2	2	1	2	1	2	1	3	162	62	23.62444749	22	0	0	2	2	0	2	2	2	0	2	2	2	2	1	2	2	CLEXANE	NA	2	3	3
195	1	0	32	4	1772	1	1	1	1	1	0	26	35	1	2	2	2	2	1	2	2	2	1	5	160	47	18.359375	13	0	0	1	2	0	2	2	2	0	2	2	2	2	2	2	2	NA	NA	2	1	1
196	1	0	32	4	1380	1	1	1	2	1	0	40	35	1	2	2	2	2	1	2	2	2	1	5	160	47	18.359375	13	0	0	1	2	0	2	2	2	0	2	2	2	2	2	2	2	NA	NA	2	1	1
197	1	0	29	1	900	2	2	0	NA	1	0	72	29	1	2	2	1	2	1	2	2	2	1	6	165	50	18.36547291	5	0	0	NA	2	0	2	2	2	0	2	2	2	2	2	2	2	NA	NA	2	1	1
198	1	0	30	0	1046	1	2	0	NA	1	0	52	26	1	2	2	2	2	1	2	1	2	.	5	172	50	16.90102758	30	0	0	NA	2	0	2	2	2	0	2	2	2	2	1	2	2	NA	NA	NA	1	1
199	1	0	25	6	960	1	2	0	NA	1	0	76	23	1	2	1	2	2	1	2	2	2	NA	3	160	58	22.65625	2.5	0	0	NA	2	0	2	2	2	0	2	2	2	2	2	2	2	NA	NA	2	1	1
200	1	0	29	4	1244	2	1	1	1	1	0	60	44	1	2	2	2	2	1	2	2	2	1	4	163	63	23.71184463	15	1	1	2	2	0	2	2	2	0	2	2	2	2	1	2	2	CLEXANE, ASPIRIN	DEXAMETHASONE,TRADUTE	NA	1	1
201	1	0	29	4	1204	1	1	1	2	1	0	51	44	1	2	2	2	2	1	2	2	2	1	4	163	63	23.71184463	15	1	1	2	2	0	2	2	2	0	2	2	2	2	1	2	2	NA	NA	NA	1	1
202	1	0	30	0	1336	2	2	0	NA	1	0	50	29	0	2	2	2	2	1	2	1	2	2	5	151	50	21.92886277	6	0	0	NA	2	0	2	2	2	0	2	2	2	2	2	2	2	NA	NA	NA	1	1
203	1	0	33	5	1550	2	1	1	1	0	0	28	33	1	2	2	2	2	1	2	2	2	2	6	157	51	20.69049454	20	1	0	1	2	0	2	2	2	0	2	2	2	2	2	2	2	NA	NA	NA	1	1
204	1	0	33	5	1880	1	1	1	2	1	0	26	33	1	2	2	2	2	1	2	2	2	2	6	157	51	20.69049454	20	1	0	1	2	0	2	2	2	0	2	2	2	2	2	2	2	NA	NA	NA	1	2
205	1	0	35	NA	2472	2	2	0	NA	1	0	11	40	1	1	1	1	2	1	2	2	2	1	4	160	65	25.390625	14	0	0	2	2	0	2	2	2	0	2	2	2	2	1	2	2	NA	NA	??????? ????????? ??? ???? ?????? ??????	3	3
206	1	0	29	NA	1310	2	2	0	NA	1	0	62	32	1	2	2	2	2	1	2	1	2	2	5	159	82	32.43542581	13	1	1	2	2	0	2	2	2	0	2	2	2	1	2	2	2	NA	NA	????? ??? Chrohn	2	2
207	1	0	33	NA	1526	1	2	0	NA	1	0	33	33	1	2	2	2	2	1	2	2	2	NA	5	160	59	23.046875	16	0	0	NA	2	0	2	2	2	0	2	2	2	2	2	2	2	NA	NA	NA	1	1
208	1	0	28	2	1208	2	2	0	NA	1	0	74	36	1	2	2	2	2	1	2	2	2	1	6	167	57	20.43816558	12	0	0	NA	2	0	2	2	2	0	2	2	2	2	2	2	2	NA	NA	NA	2	2
209	1	0	33	3	2240	1	2	0	NA	0	0	15	33	1	2	2	1	2	1	2	2	2	1	5	169	58	20.30741221	15	0	0	NA	2	0	2	2	2	0	2	2	2	2	2	2	2	NA	NA	NA	1	1
210	1	0	33	2	2266	1	2	0	NA	1	0	13	27	1	1	2	2	2	1	2	2	2	1	5	150	50	22.22222222	13	0	0	NA	2	0	2	2	2	0	2	2	2	2	2	2	2	NA	NA	?????? ?????????? ???????	1	1
211	1	0	31	1	1122	1	2	0	NA	1	0	51	31	1	2	2	2	2	1	2	2	2	2	6	160	51	19.921875	18	0	0	NA	2	0	2	2	2	0	2	2	2	1	2	2	2	NA	NA	???????????	1	1
212	1	0	29	3	1056	2	1	0	1	1	0	68	31	1	2	2	2	2	1	2	2	2	1	5	161	56	21.60410478	21	1	0	1	2	0	2	2	2	1	2	1	2	2	1	2	2	NA	NA	NA	1	1
213	1	0	29	3	1388	1	1	0	2	1	0	51	31	1	2	2	2	2	1	2	2	2	1	5	161	56	21.60410478	21	1	0	1	2	0	2	2	2	1	2	1	2	2	1	2	2	NA	NA	NA	1	2
214	1	0	29	3	802	1	1	0	3	1	0	76	31	1	2	2	2	2	1	2	2	2	1	5	161	56	21.60410478	21	1	0	1	2	0	2	2	2	1	2	1	2	2	1	2	2	NA	NA	NA	1	3
215	1	0	28	NA	748	2	2	0	NA	1	0	88	31	1	1	1	2	2	1	2	2	2	1	3	149	48	21.62064772	6	0	0	NA	2	0	2	2	2	0	2	2	2	2	1	2	1	NA	NA	??????	2	2
216	1	0	30	0	1062	2	2	0	NA	1	0	91	35	0	1	1	2	2	1	2	2	2	1	5	163	64	24.08822312	8	0	0	NA	2	0	2	2	2	0	2	2	2	2	1	1	2	??? ???????? ??????	NA	HIV +/ ???????????	1	1
217	1	0	31	2	1318	1	2	0	NA	1	0	57	39	1	2	2	1	2	1	2	2	2	1	6	170	87	30.10380623	5	0	0	NA	2	0	2	2	2	0	2	2	2	2	1	2	2	NA	NA	NA	2	2
218	1	0	30	5	1240	1	2	0	NA	1	0	40	25	1	1	2	2	2	1	2	1	2	1	3	160	55	21.484375	15	0	0	NA	2	0	2	2	2	0	2	2	2	2	2	2	2	NA	NA	NA	3	3
219	1	0	33	0	1555	2	1	1	NA	0	1	27	37	1	2	2	2	2	1	2	2	2	1	5	165	52	19.10009183	20	1	0	1	2	0	2	2	2	0	2	2	2	2	2	2	2	NA	NA	NA	3	3
220	1	0	33	0	1576	2	1	1	2	0	1	30	37	1	2	2	2	2	1	2	2	2	1	5	165	52	19.10009183	20	1	0	1	2	0	2	2	2	0	2	2	2	2	2	2	2	NA	NA	NA	3	3
221	1	0	33	6	2280	1	2	0	NA	1	0	21	35	1	2	2	2	2	1	2	2	2	2	6	168	57	20.19557823	10	0	0	NA	2	1	2	2	1	0	2	2	2	2	2	2	2	NA	NA	NA	1	1
222	1	0	33	5	2050	2	2	0	NA	1	0	16	34	0	1	1	1	1	1	2	2	2	1	1	165	90	33.05785124	7	0	0	NA	2	0	2	2	2	0	2	2	2	2	2	2	1	NA	NA	NA	1	1
223	1	0	32	3	1560	1	2	0	NA	0	1	42	36	0	2	2	2	2	1	2	1	2	1	4	167	57	20.43816558	6	0	0	NA	2	0	2	2	2	0	2	2	2	2	2	2	2	NA	NA	NA	1	1
224	1	0	29	3	1280	2	2	0	NA	1	1	57	24	1	2	2	2	2	1	2	2	2	1	5	159	55	21.75546853	8	0	0	NA	2	0	2	2	2		NA	NA	NA	NA	1	2	NA	ACTIFED	NA	NA
225	1	0	32	NA	1340	2	2	0	NA	1	0	NA	41	1	2	2	2	2	1	2	2	2	NA	6	171	67	22.91303307	11	0	0	NA	2	0	2	2	2	0	2	2	2	2	2	2	2	NA	NA	NA	3	3
226	1	0	33	5	2128	2	2	0	NA	1	0	16	24	1	2	1	2	2	1	2	2	2	??????????	5	163	65	24.4646016	8	0	0	NA	2	0	2	2	2	0	2	2	2	2	2	2	2	NA	NA	NA	1	1
227	1	0	30	2	1610	1	2	0	NA	1	0	50	38	1	2	2	2	2	1	2	2	2	1	3	155	65	27.05515088	10	0	0	NA	2	0	2	2	2	0	2	2	2	2	2	2	2	NA	NA	NA	1	1
228	1	0	30	5	1150	2	2	0	NA	1	1	54	33	1	1	1	1	1	1	2	2	2	1	5	154	70	29.51593861	25	1	0	1	2	1	1	NA	1	0	2	2	2	2	1	2	2	NA	NA	NA	1	1
229	1	0	33	6	1986	1	2	0	NA	1	0	35	31	1	2	2	2	2	1	2	2	1	1	3	163	57	21.45357371	10	0	0	NA	2	0	2	2	2	0	2	2	2	2	1	2	2	NA	NA	NA	3	3
230	1	0	36	1	2430	1	2	0	NA	0	0	7	37	1	2	2	2	2	1	2	2	2	1	6	168	64	22.67573696	12	1	0	1	NA	1	2	NA	1	0	2	2	2	2	1	2	2	NA	NA	NA	4	4
231	1	0	34	5	2318	1	2	0	NA	1	0	20	30	1	2	2	2	2	1	2	1	2	1	5	150	47	20.88888889	5.5	1	0	1	2	0	2	2	2	0	2	2	2	2	1	1	2	NA	NA	???????????	1	1
232	1	0	36	0	3000	1	2	0	NA	0	1	7	30	1	2	2	2	2	1	2	2	2	1	5	160	53	20.703125	20	0	0	NA	2	0	2	2	2	0	2	2	2	2	2	2	2	NA	NA	NA	2	2
233	1	0	34	5	1922	2	2	0	NA	1	0	15	33	1	2	2	2	2	1	2	2	2	2	6	178	80	25.2493372	11	0	0	NA	2	0	2	2	2	0	2	2	2	2	2	2	2	NA	NA	NA	1	1
234	1	0	29	NA	1310	1	2	0	NA	1	0	50	25	1	1	2	2	2	1	2	2	2	NA	5	168	84	29.76190476	7	0	0	NA	2	0	2	2	2	0	2	2	2	2	1	2	2	NA	NA	NA	1	1
235	1	0	24	1	624	1	2	0	NA	1	0	150	31	0	1	1	1	2	2	1	2	NA	1	2	165	53	19.46740129	5	1	1	2	2	0	2	2	2	0	2	2	2	2	2	2	2	NA	NA	????????????????	3	3
236	1	0	33	1	2094	1	2	0	NA	1	1	20	32	0	2	2	2	2	1	2	1	2	1	3	175	60	19.59183673	13	1	1	2	2	0	2	2	2	0	2	2	2	2	NA	2	2	NA	NA	??????????, HCV (+), ?????????? ???? Ca	4	4
237	1	0	33	NA	2220	2	2	0	NA	0	1	19	32	0	2	2	2	2	1	2	1	2	2	3	165	55	20.2020202	15	1	0	1	2	0	2	2	2	0	2	2	2	2	1	2	2	NA	NA	???????? ??????	3	3
238	1	0	32	0	1774	1	2	0	NA	1	0	23	38	1	2	1	2	2	1	2	2	2	?????????? ?????????? ??? ??????? ??????? ??????	5	160	75	29.296875	8	1	0	1	2	NA	2	NA	NA	0	2	2	2	2	2	2	2	NA	NA	NA	1	1
239	1	0	33	2	1928	1	2	0	NA	0	1	17	30	0	2	2	2	2	1	2	1	2	1	3	155	50	20.81165453	10	1	1	2	2	0	2	2	2	0	2	2	2	2	2	2	2	NA	NA	NA	4	4
240	1	0	31	2	1400	1	2	0	NA	1	0	45	25	0	2	2	2	2	1	2	1	1	1	3	155	55	22.89281998	15	0	0	NA	2	1	2	2	1	0	2	2	2	2	1	2	2	CLEXAN	????????	NA	1	1
241	1	0	32	0	1952	2	2	0	NA	1	0	33	37	1	2	2	2	2	1	2	2	2	?????????? ?????????? ??? ??????? ??????? ??????	6	164	60	22.30814991	12	0	0	.	2	0	2	2	2	0	2	2	2	1	1	1	2	????????	NA	NA	2	2
242	1	0	26	2	1020	1	2	0	NA	1	0	88	25	1	2	1	2	2	1	2	2	2	??????????	5	169	101	35.36290746	-8	1	0	1	2	0	2	2	2	0	2	2	2	2	2	2	2	NA	NA	????? CROHN	1	1
243	1	0	33	NA	1840	2	2	0	NA	1	0	21	31	1	2	2	2	2	1	2	????????	2	1	3	160	57	22.265625	23	1	0	1	2	NA	2	NA	NA	0	2	2	2	2	2	2	2	NA	NA	NA	2	2
244	1	0	33	6	1896	1	2	0	NA	0	1	16	34	1	2	1	2	1	1	2	2	2	1	5	165	64	23.50780533	20	0	0	NA	2	0	2	2	2	0	2	2	2	2	1	2	2	NA	NA	NA	1	1
245	1	0	31	0	1518	1	2	0	NA	1	1	50	29	1	2	2	2	2	1	2	2	2	1	6	162	49	18.67093431	14	1	0	1	2	0	2	2	2	0	2	2	2	2	1	2	2	NA	NA	NA	1	1
246	1	0	33	NA	1990	1	2	0	NA	1	0	23	39	1	2	1	2	2	1	2	2	2	??????????	6	164	43	15.98750744	7	1	0	1	2	1	2	NA	2	0	2	2	2	2	2	2	2	NA	NA	???? ????? ?????????	3	3
247	1	0	28	0	1164	1	2	0	NA	1	0	75	40	1	1	2	2	2	1	2	2	2	1	4	180	73	22.5308642	15	0	0	NA	2	0	2	2	2	0	2	2	2	2	2	2	2	NA	NA	NA	3	3
248	1	0	29	0	1162	1	1	1	1	1	1	55	38	0	2	2	2	2	1	2	2	2	1	5	173	81	27.06405159	6	0	0	n/a	2	0	2	2	2	0	2	2	2	2	2	2	2	NA	NA	NA	2	2
249	1	0	29	0	1100	1	1	1	2	1	1	61	38	0	2	2	2	2	1	2	2	2	NA	5	173	81	27.06405159	6	0	0	n/a	2	0	2	2	2	0	2	2	2	2	2	2	2	NA	NA	NA	2	2
250	1	0	35	4	2666	2	1	1	1	1	1	12	21	1	2	2	2	2	1	2	1	2	1		176	54	17.43285124	14	0	0	NA	2	0	2	2	2	0	2	2	2	2	1	2	2	NA	NA	NA	1	1
251	1	0	35	4	2608	2	1	1	2	0	1	4	21	1	2	2	2	2	1	2	1	2	1		176	54	17.43285124	14	0	0	NA	2	0	2	2	2	0	2	2	2	2	1	2	2	NA	NA	NA	1	1
252	1	0	27	6	818	2	1	1	2	1	0	75	32	1	2	2	2	2	1	2	2	2	1	5	165	65	23.87511478	NA	0	0	NA	2	NA	NA	NA	NA	1	1	2	2	2	1	1	2	????????	???????????	NA	1	1
253	1	0	33	1	1500	2	1	1	1	1	0	65	46	1	1	2	2	2	1	2	1	2	1	2	165	80	29.38475666	5	1	1	2	2	0	2	2	2	0	2	2	2	2	1	2	2	???????????	NA	NA	3	3
254	1	0	33	1	880	1	1	1	2	0	1	55	46	1	1	2	2	2	1	2	1	2	NA	2	165	80	29.38475666	5	1	1	2	2	0	2	2	2	0	2	2	2	2	1	2	2	???????????	NA	NA	3	3
255	1	0	33	6	2366	1	1	1	1	0	1	12	36	1	2	2	2	2	1	2	????????	1	1	5	162	52	19.81405274	10	0	0	NA	NA	1	2	NA	1	1	NA	NA	2	2	2	2	2	NA	NA	NA	2	2
256	1	0	33	6	2140	1	1	1	2	0	0	16	36	1	2	2	2	2	1	2	????????	1	1	5	162	52	19.81405274	10	0	0	NA	NA	1	2	NA	1	1	NA	NA	2	2	2	2	2	NA	NA	NA	2	2
257	1	0	27	NA	940	2	1	1	1	1	0	108	36	1	2	2	2	2	1	2	????????	2	1	3	168	48	17.00680272	8	0	0	NA	2	0	2	2	2	1	NA	NA	2	2	2	2	2	NA	NA	NA	3	3
258	1	0	27	NA	1020	2	1	1	2	1	0	93	36	1	2	2	2	2	1	2	????????	2	1	3	168	48	17.00680272	8	0	0	NA	2	0	2	2	2	1	NA	NA	2	2	2	2	2	NA	NA	NA	3	3
259	1	0	27	2	928	2	1	1	1	1	0	61	30	1	2	2	2	2	1	2	2	2	1	3	175	76	24.81632653	8	1	0	1	2	0	2	2	2	0	2	2	2	2	2	2	2	NA	NA	NA	1	1
260	1	0	27	2	1190	2	1	1	2	1	0	62	36	1	2	2	2	2	1	2	2	2	1	3	175	76	24.81632653	8	1	0	1	2	0	2	2	2	0	2	2	2	2	2	2	2	NA	NA	NA	2	2
261	1	0	28	2	1124	2	1	1	1	1	0	67	32	1	2	2	2	2	1	2	2	1	1	4	164	60	22.30814991	10	1	0	1	2	0	2	2	2	0	2	2	2	2	1	NA	2	????????/???????	NA	NA	2	2
262	1	0	28	2	768	2	1	1	2	1	0	118	32	1	2	2	2	2	1	2	2	1	1	4	164	60	22.30814991	10	1	0	1	2	0	2	2	2	0	2	2	2	2	1	2	2	????????/???????	NA	NA	2	2
263	1	0	34	5	2140	2	1	1	1	0	1	15	32	1	2	2	2	2	1	2	2	2	NA	6	169	62	21.70792339	11.5	0	0	n/a	NA	0	2	NA	2	0	2	2	2	1	1	2	2	clexane	NA	2	1	1
264	1	0	30	NA	1414	2	2	0	NA	1	0	55	34	1	2	2	1	2	1	2	2	1	2	6	163	50	18.81892431	5	0	0	NA	2	0	2	2	2	0	2	2	2	2	2	NA	2	NA	NA	NA	1	1
265	1	0	33	5	1860	1	2	0	NA	0	1	14	39	1	2	2	2	2	1	2	1	2	1	3	156	53	21.77843524	8	0	0	NA	2	0	2	2	2	0	2	2	2	2	1	2	2	NA	NA	NA	3	3
266	1	0	30	NA	1630	1	2	0	NA	1	0	43	25	1	2	2	2	2	1	2	2	2	1	5	161	58	22.37567995	14	0	0	NA	2	0	2	2	2	0	NA	NA	2	2	2	2	2	NA	NA	NA	1	1
267	1	0	32	NA	2370	1	2	0	NA	1	0	21	30	0	2	2	2	2	1	2	2	2	2	3	152	50	21.64127424	32	1	0	1	2	0	2	2	2	0	2	2	2	2	2	2	2	NA	NA	NA	1	1
268	1	0	33	NA	2340	2	2	0	NA	1	0	21	37	1	2	2	2	2	1	2	2	2	1	5	166	58	21.04804761	12	0	0	NA	2	1	2	2	1	0	NA	NA	2	2	2	2	2	NA	NA	NA	2	2
269	1	0	33	0	1508	2	2	0	NA	1	0	36	36	1	2	2	2	2	1	2	2	2	2	5	167	68	24.38237298	9	0	0	NA	2	0	2	2	2	0	2	2	2	2	2	2	1	NA	NA	NA	1	1
270	1	0	32	2	2116	2	2	0	NA	1	0	18	39	1	2	2	2	2	1	2	2	2	2	5	167	65	23.30668005	7	0	0	NA	2	0	2	2	2	0	2	2	2	2	2	2	2	NA	NA	NA	2	2
271	1	0	24	2	580	2	2	0	NA	1	0	136	33	1	1	2	2	2	1	2	2	2	1	4	168	80	28.3446712	20	1	1	2	2	1	1	2	2	0	2	2	2	2	1	1	2	NA	NA	NA	2	2
272	1	0	36	NA	2364	1	2	0	NA	1	0	9	33	1	2	2	2	2	1	2	2	2	1	6	161	54	20.83252961	16	1	0	1	2	0	2	2	2	0	2	2	2	2	2	2	2	NA	NA	??????? ?????	1	1
273	1	0	31	5	1400	1	1	1	1	1	0	38	33	1	2	2	2	2	1	2	2	2	1	5	158	62	24.8357635	8	0	0	NA	2	0	2	2	2	0	2	2	2	1	1	2	2	NA	NA	????????? ?????/???????? ????????	1	1
274	1	0	31	5	1695	1	1	1	2	1	0	30	33	1	2	2	2	2	1	2	2	2	1	5	158	62	24.8357635	8	0	0	NA	2	0	2	2	2	0	2	2	2	1	1	2	2	NA	NA	????????? ?????/???????? ????????	1	2
275	1	0	35	4	2444	1	2	0	NA	1	0	9	32	1	1	1	1	2	1	2	2	2	1	4	167	70	25.0995016	15	0	0	NA	2	0	2	2	2	0	2	2	2	1	1	2	2	NA	NA	???????????-???????????? ??????????	1	1
276	1	0	31	5	1520	2	2	0	NA	1	0	43	37	0	1	2	1	2	1	2	1	2	1	2	150	58	25.77777778	8	0	0	2	2	0	2	2	2	0	2	2	2	2	1	2	2	NA	NA	???????????? ??????????/??????? ?????????	4	4
277	1	0	33	5	2000	1	2	0	NA	0	0	16	31	1	NA				2	1	1	2	1			NA	NA	NA			NA	NA	NA	NA	NA	NA		NA	NA	NA	NA	NA	NA	NA	NA	NA	NA
278	1	0	34	5	1530	1	1	1	2	0	1	24	32	1	2	2	2	2	1	2	2	2	1	6	169	62	21.70792339	11.5	0	0	n/a	NA	0	2	NA	2	0	NA	NA	NA	1	1	2	2	NA	NA	2	2	1
279	1	0	34	5	2186	1	2	0	NA	0	0	5	21	1	1	2	2	2	1	2	2	2	1	5	168	53	18.77834467	10	0	0	n/a	2	0	2	2	2	0	2	2	2	2	1	2	2	NA	NA	2	1	1
280	1	0	34	NA	2120	2	1	1	2	0	0	14	27	0	2	2	1	2	1	2	2	2	1	6	173	56	18.71094925	11	0	0	n/a	2	0	2	2	2	0	2	2	2	2	1	2	2	NA	NA	2	1	1
281	1	0	34	NA	1512	2	1	1	1	0	0	29	27	0	2	2	1	2	1	2	2	2	1	6	173	56	18.71094925	11	0	0	n/a	2	0	2	2	2	0	2	2	2	2	1	2	2	NA	NA	2	1	1
282	1	0	35	NA	2430	1	2	0	NA	1	0	10	35	1	2	2	2	2	1	2	2	2	2	6	164	72	26.76977989	7	0	0	n/a	2	0	2	2	2	1	1	2	2	2	1	2	2	thyroxine	NA	2	2	2
283	1	0	34	NA	2012	2	2	0	NA	0	1	18	32	0	2	2	2	2	1	2	1	1	1	3	175	75	24.48979592	6	1	1	2	2	0	2	2	2	0	2	2	2	2	2	2	2	NA	NA	2	5	5
284	1	0	34	4	1764	1	2	0	NA	0	0	30	47	1	2	2	2	2	1	2	1	2	1	5	160	47	18.359375	13.5	0	0	n/a	NA	0	2	2	2	0	2	2	2	1	1	2	2	NA	NA	thromvophilia	1	1
285	1	0	35	1	2416	2	2	0	NA	0	1	7	34	1	2	2	2	2	1	2	1	2	NA	6	162	50	19.05197378	15	1	0	1	2	0	2	2	2	0	2	2	2	2	2	2	2	NA	NA	2	1
286	1	0	35	6	3510	2	2	0	NA	0	1	11	37	0	2	2	2	2	1	2	1	2	1	5	163	108	40.64887651	20	1	0	1	2	0	2	2	2	0	2	2	2	2	2	2	2	NA	NA	???????????	2	2
287	1	0	34	6	3460	2	2	0	NA	1	0	10	41	1	1	1	2	2	1	2	2	2	1	5	168	98	34.72222222	22	1	0	1	1	0	1	1	1	0	NA	NA	NA	1	???????, ?????????	1	2	NA	NA	asthma,diabetes	2	2
288	1	0	36	6	2520	1	2	0	NA	1	0	21	31	1	1	1	1	2	1	2	2	2	1	3	160	59	23.046875	15	1	0	1	2	0	2	2	2	0	2	2	2	2	1	2	2	NA	NA	NA	2	2
289	1	0	27	6	1186	1	1	1	1	1	0	63			NA				NA	NA	NA	NA	??? ???????			NA	NA	NA			NA	NA	NA	NA	NA	NA	1	1	2	NA	NA	NA	1	NA	?????????	NA	NA	1
290	1	0	34	NA	1970	2	1	1	1	1	0	17	37	1	2	2	2	2	1	2	2	2	1	3	165	57	20.93663912	14	0	0	NA	2	0	2	2	2	0	2	2	2	2	1	2	2	?????? ??? ????????	NA	NA	1	1
291	1	0	34	NA	1670	1	1	1	2	1	0	25	37	1	2	2	2	2	1	2	2	2	1	3	165	57	20.93663912	14	0	0	2	2	0	2	2	2	0	2	2	2	2	1	2	2	?????? ??? ????????	NA	NA	1	1
292	1	0	30	NA	1372	2	1	1	1	1	0	43	28	1	2	2	2	2	1	2	2	2	1	5	163	68	25.59373706	23	1	0	1	2	0	2	2	2	0	2	2	2	2	1	2	2	NA	NA	2	1	1
293	1	0	30	NA	1368	2	1	1	2	1	0	53	28	1	2	2	2	2	1	2	2	2	1	5	163	68	25.59373706	23	1	0	1	2	0	2	2	2	0	2	2	2	2	1	2	2	NA	NA	?????????? ????????	1	1
294	1	0	32	NA	1738	2	1	1	2	0	1	26	36	0	2	2	2	2	1	2	2	2	1	5	163	60	22.58270917	18	0	0	NA	2	0	2	2	2	1	NA	NA	2	2	1	1	2	NA	NA	NA	1	2
295	1	0	34	1	2640	2	2	0	NA	1	0	26	28	1	2	2	2	2	1	2	2	2	NA	5	160	80	31.25	7	0	0	n/a	NA	0	2	NA	2	0	NA	NA	NA	2	2	2	2	NA	NA	2	1	1
296	1	0	34	5	3878	1	2	0	NA	1	0	19	33	1	2	2	2	2	1	2	1	2	1	5	167	99	35.49786654	2	1	0	1	2	1	1	1	1	0	2	2	2	2	1	2	1	NA	NA	????????? ???????? ??? 1? ??????? ??? ??????	2	2
297	1	0	34	NA	2108	2	1	1	2	1	0	20	43	0	2	1	2	2	1	2	????????	2	1	3	165	54	19.83471074	10	0	0	NA	2	0	2	2	2	0	2	2	2	2	2	2	2	NA	NA	NA	2	2
298	1	0	30	5	1100	2	2	0	NA	1	0	55	29	1	2	2	2	2	1	2	2	2	2	5	165	75	27.54820937	.	0	0	NA	2	0	2	2	2	0	2	2	2	2	1	2	2	NA	NA	NA	1	1
299	1	0	33	1	2054	1	2	0	NA	0	1	29	19	1	2	2	2	2	1	2	1	2	1	3	158	52	20.82999519	6	1	1	2	2	0	2	2	2	0	2	2	2	2	2	1	2	NA	NA	NA	1	1
300	1	0	34	.	2090	2	1	1	1	0	0	5	33	1	2	2	2	1	1	2	1	2	1	3	160	54	21.09375	11	0	0	n/a	2	0	2	2	2	1	2	1	2	1	1	2	1	progesterone	clexan/aspirine	???????????	1	1
301	1	0	34	.	1442	2	1	1	2	1	0	34	33	1	2	2	2	1	1	2	1	2	1	3	160	54	21.09375	11	0	0	n/a	2	0	2	2	2	1	2	1	2	1	1	2	1	progesterone	clexan/aspirine	???????????	1	1
302	1	0	35	2	1872	2	1	1	1	0	0	21	35	1	2	2	2	2	1	2	2	2	1	6	165	74	27.18089991	24	0	0	n/a	2	0	2	NA	2	0	2	2	2	2	1	1	2	NA	NA	????????? ???? ?????????/???????? ?????????/??????? ???? ???????/???????? ????????? ???? ??? ???????/????? ???????? ???? ??? ?????	1	1
303	1	0	35	2	2428	2	1	1	2	1	0	19	28	1	2	2	2	2	1	2	2	2	1	6	165	74	27.18089991	24	0	0	n/a	2	0	2	2	2	0	2	2	2	2	1	1	2	NA	NA	????????? ???? ?????????/???????? ?????????/??????? ???? ???????/???????? ????????? ???? ??? ???????	1	1
304	1	0	33	4	1732	2	1	1	1	0	0	21	35	1	1	1	2	1	1	2	2	2	2	5	165	70	25.71166208	7	0	0	n/a	2	1	2	2	1	1	1	2	2	2	1	1	.	thyroxin	NA	2	1	1
305	1	0	33	4	2116	1	1	1	2	1	0	17	35	1	1	1	2	1	1	2	2	2	2	5	165	70	25.71166208	7	0	0	n/a	2	1	2	2	1	1	1	2	2	2	1	1	.	thyroxin	NA	2	1	1
306	1	0	36	0	1876	1	1	1	2	0	0	4	31	1	2	2	2	2	1	2	2	2	1	6	160	57	22.265625	13	1	0	n/a	2	1	2	2	1	0	2	2	2	???????	1	2	2	aspirine	NA	2	1	1
307	1	0	36	6	2040	2	1	1	2	0	0	15	34	1	1	2	2	2	1	2	2	2	1	5	160	49	19.140625	17	0	0	n/a	2	0	2	2	2	1	1	2	2	2	1	2	2	thyroxin	NA	2	1	1
308	1	0	34	0	2082	1	1	1	1	1	0	14	34	1	2	2	2	2	1	2	2	2	2	5	160	45	17.578125	17	0	0	n/a	2	0	2	NA	2	0	2	2	2	2	1	2	2	NA	NA	2	2	2
309	1	0	34	0	1640	2	1	1	2	0	0	31	34	1	2	2	2	2	1	2	2	2	2	5	160	45	17.578125	17	0	0	n/a	2	0	2	NA	2	0	2	2	2	2	1	2	2	NA	NA	2	1	1
310	1	0	36	2	1328	2	1	1	2	0	0	53	31	1	2	1	1	2	1	2	2	2	1	5	162	58	22.10028959	NA	0	0	NA	2	0	2	2	2	0	2	2	2	2	2	2	2	NA	NA	NA	2	2
311	1	0	36	2	2300	2	1	1	1	0	0	5	31	1	2	1	1	2	1	2	2	2	1	5	162	58	22.10028959	NA	0	0	NA	2	0	2	2	2	0	2	2	2	2	2	2	2	NA	NA	NA	2	2
312	1	0	36	3	4700	1	2	0	NA	1	0	16	33	0	1	1	1	1	1	2	2	2	1	2	168	101	35.78514739	12	1	1	2	2	1	2	1	1	0	2	2	2	2	2	2	1	NA	NA	NA	4	4
313	1	0	36	4	2690	1	2	0	NA	1	0	10	22	0	2	2	2	2	1	2	1	2	1	2	160	50	19.53125	12	0	0	NA	2	0	2	2	2	0	2	2	2	2	2	2	2	NA	NA	NA	2	2
314	1	0	36	4	2690	1	2	0	NA	1	0	10	22	0	2	2	2	2	1	2	1	2	1	3	160	50	19.53125	12	0	0	NA	2	0	2	2	2	0	2	2	2	2	2	2	2	NA	NA	NA	2	2
315	1	0	30	6	1362	2	1	1	1	1	0	47	28	1	2	2	2	2	1	2	2	2	1	4	157	55	22.31327843	5	0	0	NA	2	0	2	2	2	0	2	2	2	2	2	2	2	NA	NA	???????? ????????	2	2
316	1	0	30	6	1302	2	1	1	2	1	0	56	28	1	NA				1	2	2	2	1	4	157	55	22.31327843	5	0	0	NA	2	0	2	2	2	0	2	2	2	2	2	2	2	NA	NA	???????? ????????	2	2
317	1	0	29	6	1264	2	2	0	NA	1	0	72	29	1	2	1	2	2	1	2	2	2	1	3	160	75	29.296875	25	1	0	1	2	0	2	2	2	0	2	2	2	2	2	2	2	NA	NA	????????	1	1
318	1	0	33	4	1960	1	2	0	NA	1	0	17	26	1	1	1	1	1	1	2	2	2	2	5	163	54	20.32443826	8	0	0	NA	2	0	2	2	2	0	2	2	2	2	1	2	2	NA	NA	NA	2	2
319	1	0	30	NA	1300	2	2	0	NA	1	0	20	36	0	2	2	2	2	1	2	2	2	2	5	155	70	29.13631634	10	0	0	NA	2	0	2	2	2	0	2	2	2	2	1	2	2	NA	NA	NA	1	1
320	1	0	33	NA	1996	1	2	0	NA	1	0	52	34	1	2	2	1	2	1	2	2	2	2	5	167	62	22.23098713	8	0	0	NA	2	1	2	2	1	0	2	2	2	2	2	2	2	NA	NA	???????	2	2
321	1	0	34	NA	1712	2	1	1	1	1	0	15	32	1	1	1	1	2	1	2	2	2	1	3	164	60	22.30814991	12	0	0	NA	2	0	2	2	2	0	2	2	2	2	1	2	2	NA	NA	2	1	1
322	1	0	36	6	2900	1	2	0	NA	1	0	16	26	1	2	2	2	2	1	2	2	2	1	5	162	77	29.34003963	17	0	0	NA	2	0	2	2	2	0	2	2	2	2	2	2	2	NA	NA	NA	2	2
323	1	0	33	1	2008	1	1	1	2	0	0	16	33	1	NA				1	2	NA	NA	NA			NA	NA	NA			NA	2	0	NA	NA	NA		NA	NA	NA	NA	NA	NA	NA	NA	NA	NA	2	2
324	1	0	32	NA	1180	2	1	1	2	1	0	45	30	0	NA				1	2	2	2	2			NA	NA	NA			NA	2	0	2	NA	NA		NA	NA	NA	1	1	NA	2	NA	NA	NA	1	1
325	1	0	36	3	2650	1	2	0	NA	1	0	10	26	1	2		2	2	1	2	2	2	1	3	150	52	23.11111111	11	0	0	NA	2	0	2	2	2	0	2	2	1	2	2	2	2	NA	NA	???????	3	3
326	1	0	35	NA	1684	2	2	0	NA	0	0	18	29	1	2	1	1	2	1	2	2	2	1	3	164	65	24.1671624	14	0	0	NA	2	0	2	2	2	0	2	2	2	1	1	2	2	NA	NA	??????????	2	2
327	1	0	36	NA	2500	1	1	1	2	1	0	11	31	1	1	1	1	2	1	2	2	2	1	5	158	73	29.24210864	12	1	0	1	2	0	2	2	2	0	2	2	2	2	2	2	2	NA	NA	NA	2	2
328	1	0	34	4	1680	2	1	0	NA	0	0	23	24	1	2	2	2	2	1	2	1	1	1	5	163	63	23.71184463	15	0	0	2	2	0	2	2	2	0	2	2	2	2	1	2	1	NA	NA	NA	1	1
329	1	0	32	NA	1730	1	1	1	2	0	0	28	30	0	NA				1	2	2	2	2			NA	NA	NA			NA	2	0	2	2	2	0	2	NA	NA	1	2	2	2	NA	NA	NA	1	1
330	1	0	33	1	2248	1	1	1	1	1	0	13	33	1	NA				1	2	2	2	NA	5		NA	NA	NA			NA	2	0	NA	NA	NA		NA	NA	NA	NA	NA	NA	NA	NA	NA	NA	2	2
331	1	0	31	2	1144	1	2	0	NA	1	0	48	37	1	2	2	2	2	1	2	2	2	2	5	158	55	22.03172568	7	0	0	NA	2	0	2	2	2	0	2	2	2	1	1	2	2	NA	NA	NA	1	1
332	1	0	35	4	1867	2	1	1	1	1	0	15	31	1	NA				1	2	2	2	NA			NA	NA	NA			NA	2	0	2	2	2		NA	NA	NA	NA	NA	NA	NA	NA	NA	NA	1	1
333	1	0	35	4	1968	2	1	1	2	1	0	18	31	1	NA				1	2	2	2	NA			NA	NA	NA			NA	2	0	2	2	2		NA	NA	NA	NA	NA	NA	NA	NA	NA	NA	1	1
334	1	0	34	2	2414	1	2	0	NA	1	0	10	42	1	NA				1	2	2	2	NA			NA	NA	NA			NA	2	0	2	2	2		NA	NA	2	2	1	2	1	NA	NA	NA	1	2
335	1	0	34	NA	2100	2	2	0	NA	1	0	17	35	1	NA				1	2	2	2	1			NA	NA	NA			NA	NA	NA	NA	NA	NA		NA	NA	NA	NA	NA	NA	NA	NA	NA	NA	3	3
336	1	0	33	NA	1750	2	2	0	NA	1	0	20	30	1	2	1	2	2	1	2	2	2	1	5		NA	NA	NA			NA	2	0	2	2	2	0	2	2	2	2	2	NA	2	NA	NA	NA	2	2
337	1	0	34	3	2312	1	2	0	NA	1	0	22	15	1	NA				1	2	1	1	1	2		NA	NA	NA			NA	2	0	2	2	2	0	2	2	2	2	2	2	2	NA	NA	NA	1	2
338	1	0	34	3	2010	2	2	0	NA	0	0	24	24	1	2	1	2	2	1	2	2	2	2	5	162	47	17.90885536	13	1	0	1	2	0	2	2	2	0	2	2	2	2	2	2	2	NA	NA	NA	1	1
339	1	0	36	NA	2300	2	2	0	NA	1	0	28	30	1	2	2	2	2	1	2	1	2	1	4		NA	NA	NA			NA	2	0	2	2	2	0	2	2	2	2	2	2	2	2	NA	NA	2	2
340	1	0	34	NA	2174	1	2	0	NA	1	0	30	33	1	1	1	2	1	1	2	2	2	1	4		NA	NA	NA			NA	2	0	2	2	2	0	2	2	2	2	2	2	2	NA	NA	NA	3	3
341	1	0	34	2	1932	1	2	0	NA	1	0	17	23	1	2	2	2	2	1	2	1	1	1	3		NA	NA	NA			NA	NA	0	2	2	2	0	2	2	2	2	2	2	2	NA	NA	NA	1	1
342	1	0	32	NA	1662	2	2	0	NA	1	0	45	30	1	2	2	2	2	1	2	2	2	1	3		NA	NA	NA			NA	NA	0	2	2	2	0	2	2	2	2	2	2	2	NA	NA	NA	1	1
343	1	0	34	5	2824	1	2	0	NA	1	0	18	37	1	2	2	2	2	1	2	2	2	2	4	171	98	33.51458568	18	1	0	1	2	0	2	2	2	1	2	1	2	1	1	1	1	NA	NA	NA	2	2
344	1	0	36	4	1880	2	1	1	1	0	0	15	20	0	2	2	2	2	2	1	1	2	1	3	152	52	22.50692521	17	1	1	2	2	0	2	2	2	0	2	2	2	2	2	2	1	NA	NA	NA	1	1
345	1	0	36	4	2116	2	1	1	2	0	0	12	20	0	2	2	2	2	2	1	1	2	1	3	152	52	22.50692521	17	1	1	2	2	0	2	2	2	0	2	2	2	2	2	2	1	NA	NA	NA	1	1
346	1	0	31	5	1786	2	2	0	NA	0	0	36	40	1	2	2	2	2	1	2	2	2	1	4	160	56	21.875	10	0	0	NA	2	0	2	2	2	0	2	2	2	2	2	2	2	NA	NA	NA	1	1
347	1	0	30	4	734	2	2	0	NA	1	0	92	30	1	2	2	2	2	1	2	2	2	2	5	163	51	5	5	1	0	1	2	1	2	2	1	0	2	2	2	2	1	2	2	NA	NA	NA	1	1
348	1	0	30	NA	1340	1	1	1	1	1	0	51	32	1	2	2	2	2	1	2	2	2	1	5	160	50	19.53125	7	0	0	NA	2	1	2	1	1	0	2	2	2	1	1	2	NA	NA	NA	NA	1	1
349	1	0	34	NA	1670	2	1	1	2	1	0	33	34	1	2	2	2	2	1	2	2	2	1	5	170	62	21.4532872	12	0	0	NA	2	0	2	2	2	0	2	2	2	2	NA	2	2	NA	NA	NA	1	1
350	1	0	31	6	1832	1	2	0	NA	1	0	33	26	0	2	2	2	2	1	2	1	1	1	3	167	42	15.05970096	17	1	1	1	2	0	2	2	2	0	2	2	2	2	2	2	2	NA	NA	NA	1	1
[truncated: 160 more columns]
